# Supplementary material for: Characterization of PDGF-Induced Subcellular Calcium Regulation through Calcium Channels in Airway Smooth Muscle Cells by FRET Biosensors
Source: Biosensors (Basel). 2024 Apr 7;14(4):179. doi: 10.3390/bios14040179 (PMC11048225; doi:10.3390/bios14040179)
Supplement: Supplementary file 1 [file biosensors-14-00179-s001.zip]

Archive with 5 entries (4 files):
- Supplementary materials 2024.03/
- Supplementary materials 2024.03/Movie S1.avi
- Supplementary materials 2024.03/Movie S2.avi
- Supplementary materials 2024.03/Movie S3.avi
- Supplementary materials 2024.03/Supporting information-2024.03.docx
